# Supplementary material for: Binder-Free Spinel Co2CuO4 Nanosheet Electrodes with Cu-Driven Kinetic Enhancement for Alkaline OER Applications
Source: Materials (Basel). 2026 Jan 12;19(2):301. doi: 10.3390/ma19020301 (PMC12842824; doi:10.3390/ma19020301)
Supplement: Supplementary file 1 [file materials-19-00301-s001.zip]

Archive with 1 entries (1 files):
- materials-4046170-supplementary.pdf
